# Supplementary material for: Curcuminoid–BF2 complexes: Synthesis, fluorescence and optimization of BF2 group cleavage
Source: Beilstein J Org Chem. 2017 Oct 26;13:2264–72. doi: 10.3762/bjoc.13.223 (PMC5669223; doi:10.3762/bjoc.13.223)
Supplement: File 2 — CIF files for complexes 2f, 2g and 2h. These data (CCDC-1526555 for 2f, CCDC-1526556 for 2g, and CCDC-1526557 for 2h) can be obtained free of charge from The Cambridge Crystallographic Data Centre via http://www.ccdc.cam.ac.uk/data_request/cif. [file Beilstein_J_Org_Chem-13-2264-s002.cif]

data_global

# 1. SUBMISSION DETAILS
_publ_contact_author
;       Wolfgang Weigand
        Friedrich-Schiller-Universit\"at Jena
        Institut f\"ur Anorganische und Analytische Chemie
        Humboldt-Str. 8
        D-07743 Jena
        Germany
;
_publ_contact_author_phone      '03641 9-48160 '
_publ_contact_author_fax        '03641 9-48102 '
_publ_contact_author_email      'cww@rz.uni-jena.de.de ' 
_publ_requested_journal         'Beilstein Journal of Organic Chemistry'
_publ_section_abstract          'Abstract is not necessary for this journal'


# 2. TITLE AND AUTHOR LIST

_publ_section_title
;
   Curcuminoid-BF~2~-complexes: Synthesis, fluorescence and 
   optimization of BF~2~ group cleavage
;
loop_
_publ_author_name
_publ_author_address
              ' Weigand, Wolfgang '
;               Friedrich-Schiller-Universit\"at Jena
                Institut f\"ur Anorganische und Analytische Chemie
                Humboldt-Str. 8
                D-07743 Jena
                Germany
;                   
              ' Henning Weiss'
;               Friedrich-Schiller-Universit\"at Jena
                Institut f\"ur Anorganische und Analytische Chemie
                Humboldt-Str. 8
                D-07743 Jena
                Germany                  
;                   
              ' Jeannine Reichel'
;               Friedrich-Schiller-Universit\"at Jena
                Institut f\"ur Anorganische und Analytische Chemie
                Humboldt-Str. 8
                D-07743 Jena
                Germany                  
;       
              ' G\"orls, Helmar '
;               Friedrich-Schiller-Universit\"at Jena
                Institut f\"ur Anorganische Chemie und Analytische Chemie
                Humboldt-Str. 8
                07743 Jena
                Germany
;                   
              ' Kilian Rolf Anton Schneider'
;               Institute for Physical Chemistry, 
                Friedrich-Schiller-Universit"at Jena, 
                Helmholtzweg 4, 
                D-07743 Jena, 
                Germany                 
; 
              ' Benjamin Dietzek'
;               Institute for Physical Chemistry, 
                Friedrich-Schiller-Universit"at Jena, 
                Helmholtzweg 4, 
                D-07743 Jena, 
                Germany                 
; 
              ' Mathias Micheels'
;               Leibnitz Institute for Photonic Techlnologies (IPHT), 
                Albert-Einstein-Strasse 9, 
                D-07702 Jena, 
                Germany               
;
              ' Michael Pr\"ohl'
;               Centre for Applied Science, 
                Friedrich-Schiller-Universit"at Jena, 
                Philosophenweg 7, 
                D-07743 Jena, 
                Germany               
;
#
 
  
data_FO5964 
 
_audit_creation_method            SHELXL-97 
_chemical_name_systematic 
; 
 ? 
; 
_chemical_name_common             ? 
_chemical_melting_point           ? 
_chemical_formula_moiety          'C27 H23 B F2 O6'
_chemical_formula_sum             'C27 H23 B F2 O6' 
_chemical_formula_weight          492.26 
 
loop_ 
 _atom_type_symbol 
 _atom_type_description 
 _atom_type_scat_dispersion_real 
 _atom_type_scat_dispersion_imag 
 _atom_type_scat_source 
 'C'  'C'   0.0033   0.0016 
 'International Tables Vol C Tables 4.2.6.8 and 6.1.1.4' 
 'H'  'H'   0.0000   0.0000 
 'International Tables Vol C Tables 4.2.6.8 and 6.1.1.4' 
 'B'  'B'   0.0013   0.0007 
 'International Tables Vol C Tables 4.2.6.8 and 6.1.1.4' 
 'O'  'O'   0.0106   0.0060 
 'International Tables Vol C Tables 4.2.6.8 and 6.1.1.4' 
 'F'  'F'   0.0171   0.0103 
 'International Tables Vol C Tables 4.2.6.8 and 6.1.1.4' 
 
_symmetry_cell_setting            triclinic 
_symmetry_space_group_name_H-M    'P -1'
_symmetry_space_group_name_Hall   '-P 1'
 
loop_ 
 _symmetry_equiv_pos_as_xyz 
 'x, y, z' 
 '-x, -y, -z' 
 
_cell_length_a                    8.5535(3) 
_cell_length_b                    10.2782(3) 
_cell_length_c                    14.3695(5) 
_cell_angle_alpha                 101.013(2) 
_cell_angle_beta                  102.402(2) 
_cell_angle_gamma                 101.684(2) 
_cell_volume                      1171.36(7) 
_cell_formula_units_Z             2 
_cell_measurement_temperature     133(2) 
_cell_measurement_reflns_used     7699 
_cell_measurement_theta_min       2.09
_cell_measurement_theta_max       27.42
 
_exptl_crystal_description        prism
_exptl_crystal_colour             red-brown
_exptl_crystal_size_max           0.108 
_exptl_crystal_size_mid           0.102 
_exptl_crystal_size_min           0.098 
_exptl_crystal_density_meas       ? 
_exptl_crystal_density_diffrn     1.396 
_exptl_crystal_density_method     'not measured' 
_exptl_crystal_F_000              512 
_exptl_absorpt_coefficient_mu     0.107 
_exptl_absorpt_correction_type    multi-scan
_exptl_absorpt_correction_T_min   0.6526
_exptl_absorpt_correction_T_max   0.7456 
_exptl_absorpt_process_details    'SADABS, Bruker-AXS, 2002'
 
_exptl_special_details 
; 
 ? 
; 
 
_diffrn_ambient_temperature       133(2) 
_diffrn_radiation_wavelength      0.71073 
_diffrn_radiation_type            MoK\a 
_diffrn_radiation_source          'fine-focus sealed tube' 
_diffrn_radiation_monochromator   graphite 
_diffrn_measurement_device_type   KappaCCD 
_diffrn_measurement_method        'phi- + omega-scan'
_diffrn_detector_area_resol_mean  ? 
_diffrn_reflns_number             7699 
_diffrn_reflns_av_R_equivalents   0.0384 
_diffrn_reflns_av_sigmaI/netI     0.0562 
_diffrn_reflns_limit_h_min        -10 
_diffrn_reflns_limit_h_max        11 
_diffrn_reflns_limit_k_min        -13 
_diffrn_reflns_limit_k_max        11 
_diffrn_reflns_limit_l_min        -18 
_diffrn_reflns_limit_l_max        18 
_diffrn_reflns_theta_min          2.09 
_diffrn_reflns_theta_max          27.42 
_reflns_number_total              5140 
_reflns_number_gt                 3677 
_reflns_threshold_expression      >2sigma(I) 
 
_computing_data_collection        COLLECT 
_computing_cell_refinement        DENZO
_computing_data_reduction         DENZO
_computing_structure_solution     'SHELXS-97 (Sheldrick, 2008)' 
_computing_structure_refinement   'SHELXL-97 (Sheldrick, 2008)' 
_computing_molecular_graphics     SHELXTL/PC
_computing_publication_material   SHELXL-97
 
_refine_special_details 
; 
 Refinement of F^2^ against ALL reflections.  The weighted R-factor wR and 
 goodness of fit S are based on F^2^, conventional R-factors R are based 
 on F, with F set to zero for negative F^2^. The threshold expression of 
 F^2^ > 2sigma(F^2^) is used only for calculating R-factors(gt) etc. and is 
 not relevant to the choice of reflections for refinement.  R-factors based 
 on F^2^ are statistically about twice as large as those based on F, and R- 
 factors based on ALL data will be even larger. 
; 
 
_refine_ls_structure_factor_coef  Fsqd  
_refine_ls_matrix_type            full 
_refine_ls_weighting_scheme       calc  
_refine_ls_weighting_details 
 'calc w=1/[\s^2^(Fo^2^)+(0.0000P)^2^+2.5829P] where P=(Fo^2^+2Fc^2^)/3' 
_atom_sites_solution_primary      direct 
_atom_sites_solution_secondary    difmap 
_atom_sites_solution_hydrogens    difmap
_refine_ls_hydrogen_treatment     refall
_refine_ls_extinction_method      none 
_refine_ls_extinction_coef        ? 
_refine_ls_number_reflns          5140 
_refine_ls_number_parameters      417 
_refine_ls_number_restraints      0 
_refine_ls_R_factor_all           0.1167 
_refine_ls_R_factor_gt            0.0778 
_refine_ls_wR_factor_ref          0.1551 
_refine_ls_wR_factor_gt           0.1347 
_refine_ls_goodness_of_fit_ref    1.168 
_refine_ls_restrained_S_all       1.168 
_refine_ls_shift/su_max           0.000 
_refine_ls_shift/su_mean          0.000 
 
loop_ 
 _atom_site_label 
 _atom_site_type_symbol 
 _atom_site_fract_x 
 _atom_site_fract_y 
 _atom_site_fract_z 
 _atom_site_U_iso_or_equiv 
 _atom_site_adp_type 
 _atom_site_occupancy 
 _atom_site_symmetry_multiplicity 
 _atom_site_calc_flag 
 _atom_site_refinement_flags 
 _atom_site_disorder_assembly 
 _atom_site_disorder_group 
B1 B 0.7579(5) 0.6349(4) 0.4116(3) 0.0222(7) Uani 1 1 d . . . 
F1 F 0.9089(2) 0.71292(19) 0.41139(13) 0.0269(4) Uani 1 1 d . . . 
F2 F 0.7065(2) 0.5188(2) 0.33546(14) 0.0306(5) Uani 1 1 d . . . 
O1 O 0.6350(3) 0.7174(2) 0.39827(16) 0.0248(5) Uani 1 1 d . . . 
O2 O 0.7772(3) 0.5935(2) 0.50613(16) 0.0246(5) Uani 1 1 d . . . 
O3 O -0.0687(3) 1.1779(2) 0.27906(16) 0.0253(5) Uani 1 1 d . . . 
O4 O 0.0933(3) 1.1164(2) 0.15181(16) 0.0252(5) Uani 1 1 d . . . 
O5 O 1.1198(3) 0.2540(2) 0.88795(16) 0.0262(5) Uani 1 1 d . . . 
O6 O 0.9214(3) 0.2605(2) 0.99955(16) 0.0253(5) Uani 1 1 d . . . 
C1 C 0.1778(4) 0.9787(3) 0.4066(2) 0.0234(7) Uani 1 1 d . . . 
H1 H 0.192(4) 0.948(3) 0.465(3) 0.024(9) Uiso 1 1 d . . . 
C2 C 0.0624(4) 1.0539(3) 0.3879(2) 0.0225(7) Uani 1 1 d . . . 
H2 H 0.007(4) 1.079(4) 0.437(3) 0.033(10) Uiso 1 1 d . . . 
C3 C 0.0380(4) 1.1007(3) 0.3028(2) 0.0206(6) Uani 1 1 d . . . 
C4 C 0.1307(4) 1.0688(3) 0.2348(2) 0.0200(6) Uani 1 1 d . . . 
C5 C 0.2455(4) 0.9943(3) 0.2547(2) 0.0205(6) Uani 1 1 d . . . 
H5 H 0.310(4) 0.974(3) 0.209(3) 0.027(9) Uiso 1 1 d . . . 
C6 C 0.2715(4) 0.9472(3) 0.3413(2) 0.0201(6) Uani 1 1 d . . . 
C7 C 0.3933(4) 0.8691(3) 0.3609(2) 0.0216(7) Uani 1 1 d . . . 
H7 H 0.453(4) 0.854(3) 0.313(2) 0.018(8) Uiso 1 1 d . . . 
C8 C 0.4250(4) 0.8169(3) 0.4401(2) 0.0212(6) Uani 1 1 d . . . 
H8 H 0.365(4) 0.827(3) 0.490(2) 0.018(8) Uiso 1 1 d . . . 
C9 C 0.5441(4) 0.7390(3) 0.4602(2) 0.0203(6) Uani 1 1 d . . . 
C10 C 0.5642(4) 0.6885(3) 0.5434(2) 0.0208(6) Uani 1 1 d . . . 
H10 H 0.497(4) 0.704(3) 0.590(3) 0.024(9) Uiso 1 1 d . . . 
C11 C 0.6840(4) 0.6177(3) 0.5658(2) 0.0185(6) Uani 1 1 d . . . 
C12 C 0.7094(4) 0.5697(3) 0.6538(2) 0.0205(6) Uani 1 1 d . . . 
H12 H 0.640(4) 0.587(3) 0.692(2) 0.013(8) Uiso 1 1 d . . . 
C13 C 0.8259(4) 0.5041(3) 0.6811(2) 0.0223(7) Uani 1 1 d . . . 
H13 H 0.904(4) 0.493(3) 0.644(2) 0.015(8) Uiso 1 1 d . . . 
C14 C 0.8501(4) 0.4488(3) 0.7680(2) 0.0203(6) Uani 1 1 d . . . 
C15 C 0.7476(4) 0.4549(3) 0.8309(2) 0.0253(7) Uani 1 1 d . . . 
H15 H 0.656(4) 0.503(3) 0.823(2) 0.022(9) Uiso 1 1 d . . . 
C16 C 0.7689(4) 0.3946(4) 0.9098(2) 0.0263(7) Uani 1 1 d . . . 
H16 H 0.692(5) 0.400(4) 0.954(3) 0.034(10) Uiso 1 1 d . . . 
C17 C 0.8940(4) 0.3275(3) 0.9265(2) 0.0207(6) Uani 1 1 d . . . 
C18 C 0.9998(4) 0.3230(3) 0.8648(2) 0.0207(6) Uani 1 1 d . . . 
C19 C 0.9791(4) 0.3831(3) 0.7861(2) 0.0206(6) Uani 1 1 d . . . 
H19 H 1.045(4) 0.375(4) 0.739(3) 0.032(10) Uiso 1 1 d . . . 
C20 C -0.1672(5) 1.2079(4) 0.3453(3) 0.0316(8) Uani 1 1 d . . . 
H20B H -0.100(4) 1.255(4) 0.412(3) 0.027(9) Uiso 1 1 d . . . 
H20A H -0.233(5) 1.272(4) 0.317(3) 0.036(10) Uiso 1 1 d . . . 
H20C H -0.245(5) 1.120(4) 0.350(3) 0.047(12) Uiso 1 1 d . . . 
C21 C 0.1945(4) 1.1028(4) 0.0844(2) 0.0233(7) Uani 1 1 d . . . 
H21B H 0.200(4) 1.008(3) 0.062(2) 0.013(8) Uiso 1 1 d . . . 
H21A H 0.140(4) 1.131(3) 0.028(2) 0.022(9) Uiso 1 1 d . . . 
C22 C 0.3610(4) 1.1946(3) 0.1261(2) 0.0235(7) Uani 1 1 d . . . 
C23 C 0.4922(5) 1.2726(4) 0.1607(3) 0.0281(7) Uani 1 1 d . . . 
H23 H 0.589(5) 1.340(4) 0.190(3) 0.042(12) Uiso 1 1 d . . . 
C24 C 1.2212(4) 0.2382(4) 0.8214(3) 0.0255(7) Uani 1 1 d . . . 
H24B H 1.148(4) 0.197(4) 0.750(3) 0.028(9) Uiso 1 1 d . . . 
H24A H 1.296(4) 0.329(4) 0.825(3) 0.029(10) Uiso 1 1 d . . . 
C25 C 1.3187(4) 0.1433(3) 0.8489(2) 0.0257(7) Uani 1 1 d . . . 
C26 C 1.3935(5) 0.0630(4) 0.8690(3) 0.0318(8) Uani 1 1 d . . . 
H26 H 1.460(5) -0.005(4) 0.884(3) 0.043(11) Uiso 1 1 d . . . 
C27 C 0.8150(4) 0.2640(4) 1.0646(3) 0.0266(7) Uani 1 1 d . . . 
H27C H 0.689(4) 0.219(3) 1.027(2) 0.021(8) Uiso 1 1 d . . . 
H27B H 0.826(5) 0.359(4) 1.096(3) 0.034(10) Uiso 1 1 d . . . 
H27A H 0.859(5) 0.215(4) 1.114(3) 0.038(11) Uiso 1 1 d . . . 
 
loop_ 
 _atom_site_aniso_label 
 _atom_site_aniso_U_11 
 _atom_site_aniso_U_22 
 _atom_site_aniso_U_33 
 _atom_site_aniso_U_23 
 _atom_site_aniso_U_13 
 _atom_site_aniso_U_12 
B1 0.0280(19) 0.0220(18) 0.0201(17) 0.0079(14) 0.0065(15) 0.0113(15) 
F1 0.0271(10) 0.0325(11) 0.0241(10) 0.0120(8) 0.0087(8) 0.0073(8) 
F2 0.0380(11) 0.0279(11) 0.0255(10) 0.0052(8) 0.0046(9) 0.0128(9) 
O1 0.0323(13) 0.0291(13) 0.0222(11) 0.0136(10) 0.0115(10) 0.0168(10) 
O2 0.0288(12) 0.0288(13) 0.0241(12) 0.0145(10) 0.0098(10) 0.0144(10) 
O3 0.0247(12) 0.0330(13) 0.0255(12) 0.0143(10) 0.0072(10) 0.0163(10) 
O4 0.0261(12) 0.0359(14) 0.0213(11) 0.0166(10) 0.0076(9) 0.0145(10) 
O5 0.0292(12) 0.0372(14) 0.0230(12) 0.0162(10) 0.0109(10) 0.0199(11) 
O6 0.0302(12) 0.0318(13) 0.0227(11) 0.0153(10) 0.0097(10) 0.0161(10) 
C1 0.0249(16) 0.0275(18) 0.0215(16) 0.0136(14) 0.0058(13) 0.0080(14) 
C2 0.0225(16) 0.0259(17) 0.0212(16) 0.0081(13) 0.0049(13) 0.0092(13) 
C3 0.0201(15) 0.0217(16) 0.0196(15) 0.0083(13) 0.0011(12) 0.0058(12) 
C4 0.0211(15) 0.0225(16) 0.0159(14) 0.0090(12) 0.0007(12) 0.0051(12) 
C5 0.0208(15) 0.0237(17) 0.0194(15) 0.0092(13) 0.0053(13) 0.0074(13) 
C6 0.0230(16) 0.0193(16) 0.0193(15) 0.0078(12) 0.0028(12) 0.0082(12) 
C7 0.0222(16) 0.0202(16) 0.0221(16) 0.0067(13) 0.0032(13) 0.0063(13) 
C8 0.0254(16) 0.0207(16) 0.0205(15) 0.0080(13) 0.0063(13) 0.0093(13) 
C9 0.0235(16) 0.0186(16) 0.0193(15) 0.0063(12) 0.0046(12) 0.0065(12) 
C10 0.0245(16) 0.0234(17) 0.0184(15) 0.0084(13) 0.0077(13) 0.0091(13) 
C11 0.0206(15) 0.0188(16) 0.0179(15) 0.0071(12) 0.0063(12) 0.0055(12) 
C12 0.0240(16) 0.0229(17) 0.0177(15) 0.0076(13) 0.0075(13) 0.0083(13) 
C13 0.0218(16) 0.0235(17) 0.0223(16) 0.0077(13) 0.0044(13) 0.0066(13) 
C14 0.0238(16) 0.0210(16) 0.0183(15) 0.0091(12) 0.0042(12) 0.0081(13) 
C15 0.0294(17) 0.0306(19) 0.0234(16) 0.0124(14) 0.0085(14) 0.0168(15) 
C16 0.0321(18) 0.0320(19) 0.0225(16) 0.0130(14) 0.0092(14) 0.0174(15) 
C17 0.0250(16) 0.0206(16) 0.0186(15) 0.0095(12) 0.0043(13) 0.0074(13) 
C18 0.0249(16) 0.0214(16) 0.0170(15) 0.0060(12) 0.0028(12) 0.0103(13) 
C19 0.0232(16) 0.0227(17) 0.0187(15) 0.0073(13) 0.0047(13) 0.0104(13) 
C20 0.0291(19) 0.047(2) 0.0269(19) 0.0132(17) 0.0085(15) 0.0231(18) 
C21 0.0288(17) 0.0296(18) 0.0172(15) 0.0106(13) 0.0071(13) 0.0144(14) 
C22 0.0311(18) 0.0284(18) 0.0171(15) 0.0084(13) 0.0093(13) 0.0154(15) 
C23 0.0303(19) 0.0299(19) 0.0260(17) 0.0063(15) 0.0082(15) 0.0114(16) 
C24 0.0287(17) 0.0289(19) 0.0255(17) 0.0101(15) 0.0113(15) 0.0147(15) 
C25 0.0258(17) 0.0267(18) 0.0253(17) 0.0066(14) 0.0076(14) 0.0070(14) 
C26 0.0326(19) 0.033(2) 0.0334(19) 0.0091(16) 0.0095(16) 0.0148(16) 
C27 0.0290(18) 0.036(2) 0.0218(17) 0.0146(15) 0.0101(14) 0.0124(15) 
 
_geom_special_details 
; 
 All esds (except the esd in the dihedral angle between two l.s. planes) 
 are estimated using the full covariance matrix.  The cell esds are taken 
 into account individually in the estimation of esds in distances, angles 
 and torsion angles; correlations between esds in cell parameters are only 
 used when they are defined by crystal symmetry.  An approximate (isotropic) 
 treatment of cell esds is used for estimating esds involving l.s. planes. 
; 
 
loop_ 
 _geom_bond_atom_site_label_1 
 _geom_bond_atom_site_label_2 
 _geom_bond_distance 
 _geom_bond_site_symmetry_2 
 _geom_bond_publ_flag 
B1 F1 1.377(4) . ? 
B1 F2 1.378(4) . ? 
B1 O1 1.482(4) . ? 
B1 O2 1.485(4) . ? 
O1 C9 1.318(4) . ? 
O2 C11 1.313(4) . ? 
O3 C3 1.357(3) . ? 
O3 C20 1.431(4) . ? 
O4 C4 1.374(3) . ? 
O4 C21 1.438(4) . ? 
O5 C18 1.380(3) . ? 
O5 C24 1.431(4) . ? 
O6 C17 1.366(3) . ? 
O6 C27 1.438(4) . ? 
C1 C2 1.385(4) . ? 
C1 C6 1.393(4) . ? 
C1 H1 0.95(3) . ? 
C2 C3 1.387(4) . ? 
C2 H2 0.96(4) . ? 
C3 C4 1.417(4) . ? 
C4 C5 1.378(4) . ? 
C5 C6 1.410(4) . ? 
C5 H5 0.97(4) . ? 
C6 C7 1.452(4) . ? 
C7 C8 1.348(4) . ? 
C7 H7 0.94(3) . ? 
C8 C9 1.433(4) . ? 
C8 H8 0.97(3) . ? 
C9 C10 1.384(4) . ? 
C10 C11 1.390(4) . ? 
C10 H10 0.98(3) . ? 
C11 C12 1.433(4) . ? 
C12 C13 1.344(4) . ? 
C12 H12 0.91(3) . ? 
C13 C14 1.460(4) . ? 
C13 H13 0.95(3) . ? 
C14 C15 1.389(4) . ? 
C14 C19 1.410(4) . ? 
C15 C16 1.390(4) . ? 
C15 H15 1.01(3) . ? 
C16 C17 1.389(4) . ? 
C16 H16 1.01(4) . ? 
C17 C18 1.398(4) . ? 
C18 C19 1.384(4) . ? 
C19 H19 0.97(4) . ? 
C20 H20B 0.98(4) . ? 
C20 H20A 1.03(4) . ? 
C20 H20C 1.03(4) . ? 
C21 C22 1.466(5) . ? 
C21 H21B 0.98(3) . ? 
C21 H21A 0.97(3) . ? 
C22 C23 1.180(5) . ? 
C23 H23 0.92(4) . ? 
C24 C25 1.462(4) . ? 
C24 H24B 1.03(4) . ? 
C24 H24A 1.00(4) . ? 
C25 C26 1.183(5) . ? 
C26 H26 1.02(4) . ? 
C27 H27C 1.06(3) . ? 
C27 H27B 0.97(4) . ? 
C27 H27A 1.00(4) . ? 
 
loop_ 
 _geom_angle_atom_site_label_1 
 _geom_angle_atom_site_label_2 
 _geom_angle_atom_site_label_3 
 _geom_angle 
 _geom_angle_site_symmetry_1 
 _geom_angle_site_symmetry_3 
 _geom_angle_publ_flag 
F1 B1 F2 110.6(3) . . ? 
F1 B1 O1 108.5(3) . . ? 
F2 B1 O1 108.6(3) . . ? 
F1 B1 O2 108.0(3) . . ? 
F2 B1 O2 108.9(3) . . ? 
O1 B1 O2 112.3(3) . . ? 
C9 O1 B1 122.5(2) . . ? 
C11 O2 B1 122.8(2) . . ? 
C3 O3 C20 117.0(2) . . ? 
C4 O4 C21 118.1(2) . . ? 
C18 O5 C24 116.3(2) . . ? 
C17 O6 C27 116.8(2) . . ? 
C2 C1 C6 121.5(3) . . ? 
C2 C1 H1 119(2) . . ? 
C6 C1 H1 120(2) . . ? 
C1 C2 C3 120.3(3) . . ? 
C1 C2 H2 119(2) . . ? 
C3 C2 H2 121(2) . . ? 
O3 C3 C2 124.8(3) . . ? 
O3 C3 C4 116.1(3) . . ? 
C2 C3 C4 119.1(3) . . ? 
O4 C4 C5 125.8(3) . . ? 
O4 C4 C3 114.4(3) . . ? 
C5 C4 C3 119.8(3) . . ? 
C4 C5 C6 121.2(3) . . ? 
C4 C5 H5 120(2) . . ? 
C6 C5 H5 119(2) . . ? 
C1 C6 C5 117.9(3) . . ? 
C1 C6 C7 121.8(3) . . ? 
C5 C6 C7 120.3(3) . . ? 
C8 C7 C6 125.0(3) . . ? 
C8 C7 H7 118.6(19) . . ? 
C6 C7 H7 116.4(19) . . ? 
C7 C8 C9 125.7(3) . . ? 
C7 C8 H8 121.9(19) . . ? 
C9 C8 H8 112.4(19) . . ? 
O1 C9 C10 120.7(3) . . ? 
O1 C9 C8 118.7(3) . . ? 
C10 C9 C8 120.6(3) . . ? 
C9 C10 C11 121.1(3) . . ? 
C9 C10 H10 121(2) . . ? 
C11 C10 H10 117(2) . . ? 
O2 C11 C10 120.3(3) . . ? 
O2 C11 C12 118.4(3) . . ? 
C10 C11 C12 121.3(3) . . ? 
C13 C12 C11 124.3(3) . . ? 
C13 C12 H12 120.3(19) . . ? 
C11 C12 H12 115.4(19) . . ? 
C12 C13 C14 125.6(3) . . ? 
C12 C13 H13 120.6(19) . . ? 
C14 C13 H13 113.8(19) . . ? 
C15 C14 C19 119.3(3) . . ? 
C15 C14 C13 122.4(3) . . ? 
C19 C14 C13 118.3(3) . . ? 
C14 C15 C16 120.7(3) . . ? 
C14 C15 H15 122.7(19) . . ? 
C16 C15 H15 116.5(19) . . ? 
C17 C16 C15 119.9(3) . . ? 
C17 C16 H16 121(2) . . ? 
C15 C16 H16 119(2) . . ? 
O6 C17 C16 124.5(3) . . ? 
O6 C17 C18 115.6(3) . . ? 
C16 C17 C18 119.8(3) . . ? 
O5 C18 C19 124.4(3) . . ? 
O5 C18 C17 115.1(3) . . ? 
C19 C18 C17 120.4(3) . . ? 
C18 C19 C14 119.8(3) . . ? 
C18 C19 H19 122(2) . . ? 
C14 C19 H19 118(2) . . ? 
O3 C20 H20B 112(2) . . ? 
O3 C20 H20A 105(2) . . ? 
H20B C20 H20A 109(3) . . ? 
O3 C20 H20C 112(2) . . ? 
H20B C20 H20C 108(3) . . ? 
H20A C20 H20C 111(3) . . ? 
O4 C21 C22 111.4(3) . . ? 
O4 C21 H21B 112.3(18) . . ? 
C22 C21 H21B 110.7(18) . . ? 
O4 C21 H21A 105(2) . . ? 
C22 C21 H21A 109(2) . . ? 
H21B C21 H21A 109(3) . . ? 
C23 C22 C21 177.4(4) . . ? 
C22 C23 H23 174(3) . . ? 
O5 C24 C25 107.7(3) . . ? 
O5 C24 H24B 110(2) . . ? 
C25 C24 H24B 109.2(19) . . ? 
O5 C24 H24A 111(2) . . ? 
C25 C24 H24A 110(2) . . ? 
H24B C24 H24A 109(3) . . ? 
C26 C25 C24 177.8(4) . . ? 
C25 C26 H26 177(2) . . ? 
O6 C27 H27C 112.1(18) . . ? 
O6 C27 H27B 109(2) . . ? 
H27C C27 H27B 108(3) . . ? 
O6 C27 H27A 104(2) . . ? 
H27C C27 H27A 113(3) . . ? 
H27B C27 H27A 110(3) . . ? 
 
_diffrn_measured_fraction_theta_max    0.961 
_diffrn_reflns_theta_full              27.42 
_diffrn_measured_fraction_theta_full   0.961 
_refine_diff_density_max    0.310 
_refine_diff_density_min   -0.310 
_refine_diff_density_rms    0.068 
 

#==== END

data_FO5567 
 
_audit_creation_method            SHELXL-97 
_chemical_name_systematic 
; 
 ? 
; 
_chemical_name_common             ? 
_chemical_melting_point           ? 
_chemical_formula_moiety          'C31 H31 B F2 O6'
_chemical_formula_sum             'C31 H31 B F2 O6' 
_chemical_formula_weight          548.37 
 
loop_ 
 _atom_type_symbol 
 _atom_type_description 
 _atom_type_scat_dispersion_real 
 _atom_type_scat_dispersion_imag 
 _atom_type_scat_source 
 'C'  'C'   0.0033   0.0016 
 'International Tables Vol C Tables 4.2.6.8 and 6.1.1.4' 
 'H'  'H'   0.0000   0.0000 
 'International Tables Vol C Tables 4.2.6.8 and 6.1.1.4' 
 'B'  'B'   0.0013   0.0007 
 'International Tables Vol C Tables 4.2.6.8 and 6.1.1.4' 
 'O'  'O'   0.0106   0.0060 
 'International Tables Vol C Tables 4.2.6.8 and 6.1.1.4' 
 'F'  'F'   0.0171   0.0103 
 'International Tables Vol C Tables 4.2.6.8 and 6.1.1.4' 
 
_symmetry_cell_setting            triclinic 
_symmetry_space_group_name_H-M    'P -1'
_symmetry_space_group_name_Hall   '-P 1'
 
loop_ 
 _symmetry_equiv_pos_as_xyz 
 'x, y, z' 
 '-x, -y, -z' 
 
_cell_length_a                    11.1586(3) 
_cell_length_b                    11.2846(3) 
_cell_length_c                    11.7934(3) 
_cell_angle_alpha                 88.864(2) 
_cell_angle_beta                  83.361(2) 
_cell_angle_gamma                 69.043(2) 
_cell_volume                      1377.12(6) 
_cell_formula_units_Z             2 
_cell_measurement_temperature     133(2) 
_cell_measurement_reflns_used     17970 
_cell_measurement_theta_min       2.57
_cell_measurement_theta_max       27.58
 
_exptl_crystal_description        prism 
_exptl_crystal_colour             brown
_exptl_crystal_size_max           0.046 
_exptl_crystal_size_mid           0.042 
_exptl_crystal_size_min           0.040 
_exptl_crystal_density_meas       ? 
_exptl_crystal_density_diffrn     1.322 
_exptl_crystal_density_method     'not measured' 
_exptl_crystal_F_000              576 
_exptl_absorpt_coefficient_mu     0.099 
_exptl_absorpt_correction_type    multi-scan
_exptl_absorpt_correction_T_min   0.6925 
_exptl_absorpt_correction_T_max   0.7456 
_exptl_absorpt_process_details    'SADABS, Bruker-AXS, 2002'
 
_exptl_special_details 
; 
 ? 
; 
 
_diffrn_ambient_temperature       133(2) 
_diffrn_radiation_wavelength      0.71073 
_diffrn_radiation_type            MoK\a 
_diffrn_radiation_source          'fine-focus sealed tube' 
_diffrn_radiation_monochromator   graphite 
_diffrn_measurement_device_type   KappaCCD 
_diffrn_measurement_method        'phi- + omega-scan'
_diffrn_detector_area_resol_mean  ? 
_diffrn_reflns_number             17970 
_diffrn_reflns_av_R_equivalents   0.0289 
_diffrn_reflns_av_sigmaI/netI     0.0365 
_diffrn_reflns_limit_h_min        -13 
_diffrn_reflns_limit_h_max        14 
_diffrn_reflns_limit_k_min        -14 
_diffrn_reflns_limit_k_max        14 
_diffrn_reflns_limit_l_min        -15 
_diffrn_reflns_limit_l_max        15 
_diffrn_reflns_theta_min          2.57 
_diffrn_reflns_theta_max          27.58 
_reflns_number_total              6282 
_reflns_number_gt                 5030 
_reflns_threshold_expression      >2sigma(I) 
 
_computing_data_collection        COLLECT 
_computing_cell_refinement        DENZO
_computing_data_reduction         DENZO
_computing_structure_solution     'SHELXS-97 (Sheldrick, 2008)' 
_computing_structure_refinement   'SHELXL-97 (Sheldrick, 2008)' 
_computing_molecular_graphics     SHELXTL/PC
_computing_publication_material   SHELXL-97
 
_refine_special_details 
; 
 Refinement of F^2^ against ALL reflections.  The weighted R-factor wR and 
 goodness of fit S are based on F^2^, conventional R-factors R are based 
 on F, with F set to zero for negative F^2^. The threshold expression of 
 F^2^ > 2sigma(F^2^) is used only for calculating R-factors(gt) etc. and is 
 not relevant to the choice of reflections for refinement.  R-factors based 
 on F^2^ are statistically about twice as large as those based on F, and R- 
 factors based on ALL data will be even larger. 
; 
 
_refine_ls_structure_factor_coef  Fsqd  
_refine_ls_matrix_type            full 
_refine_ls_weighting_scheme       calc  
_refine_ls_weighting_details 
 'calc w=1/[\s^2^(Fo^2^)+(0.0350P)^2^+0.9125P] where P=(Fo^2^+2Fc^2^)/3' 
_atom_sites_solution_primary      direct 
_atom_sites_solution_secondary    difmap 
_atom_sites_solution_hydrogens    difmap
_refine_ls_hydrogen_treatment     refall 
_refine_ls_extinction_method      none 
_refine_ls_extinction_coef        ? 
_refine_ls_number_reflns          6282 
_refine_ls_number_parameters      485 
_refine_ls_number_restraints      0 
_refine_ls_R_factor_all           0.0681 
_refine_ls_R_factor_gt            0.0494 
_refine_ls_wR_factor_ref          0.1180 
_refine_ls_wR_factor_gt           0.1070 
_refine_ls_goodness_of_fit_ref    1.050 
_refine_ls_restrained_S_all       1.050 
_refine_ls_shift/su_max           0.000 
_refine_ls_shift/su_mean          0.000 
 
loop_ 
 _atom_site_label 
 _atom_site_type_symbol 
 _atom_site_fract_x 
 _atom_site_fract_y 
 _atom_site_fract_z 
 _atom_site_U_iso_or_equiv 
 _atom_site_adp_type 
 _atom_site_occupancy 
 _atom_site_symmetry_multiplicity 
 _atom_site_calc_flag 
 _atom_site_refinement_flags 
 _atom_site_disorder_assembly 
 _atom_site_disorder_group 
B1 B 0.56060(19) 0.41215(18) 0.68846(16) 0.0266(4) Uani 1 1 d . . . 
F1 F 0.45663(11) 0.37279(11) 0.69652(10) 0.0461(3) Uani 1 1 d . . . 
F2 F 0.65114(11) 0.34942(10) 0.60061(9) 0.0412(3) Uani 1 1 d . . . 
O1 O 0.62085(13) 0.38132(11) 0.79611(10) 0.0344(3) Uani 1 1 d . . . 
O2 O 0.51471(12) 0.54932(11) 0.66551(10) 0.0302(3) Uani 1 1 d . . . 
O3 O 0.22743(12) 1.29651(11) 0.43943(10) 0.0304(3) Uani 1 1 d . . . 
O4 O 0.94967(11) 0.10576(11) 1.39813(9) 0.0269(3) Uani 1 1 d . . . 
O5 O 0.94830(12) -0.04578(10) 1.23900(10) 0.0278(3) Uani 1 1 d . . . 
O6 O 0.23128(12) 1.10774(11) 0.31933(10) 0.0282(3) Uani 1 1 d . . . 
C1 C 0.79095(16) 0.34199(16) 1.19108(14) 0.0251(3) Uani 1 1 d . . . 
H1 H 0.7552(17) 0.4333(18) 1.1860(15) 0.022(4) Uiso 1 1 d . . . 
C2 C 0.84369(16) 0.29360(16) 1.29049(14) 0.0257(3) Uani 1 1 d . . . 
H2 H 0.8434(17) 0.3487(17) 1.3494(15) 0.023(4) Uiso 1 1 d . . . 
C3 C 0.89590(15) 0.16321(15) 1.30496(13) 0.0230(3) Uani 1 1 d . . . 
C4 C 0.89470(15) 0.08060(15) 1.21730(14) 0.0237(3) Uani 1 1 d . . . 
C5 C 0.84129(15) 0.12959(15) 1.11929(14) 0.0233(3) Uani 1 1 d . . . 
H5 H 0.8366(17) 0.0732(17) 1.0583(16) 0.027(5) Uiso 1 1 d . . . 
C6 C 0.78773(15) 0.26251(15) 1.10432(13) 0.0233(3) Uani 1 1 d . . . 
C7 C 0.73096(16) 0.30871(16) 0.99979(14) 0.0251(3) Uani 1 1 d . . . 
H7 H 0.7284(17) 0.2439(17) 0.9471(15) 0.024(4) Uiso 1 1 d . . . 
C8 C 0.67943(16) 0.43070(16) 0.97007(14) 0.0252(3) Uani 1 1 d . . . 
H8 H 0.6784(18) 0.4976(18) 1.0188(16) 0.029(5) Uiso 1 1 d . . . 
C9 C 0.62153(15) 0.46982(15) 0.86578(13) 0.0233(3) Uani 1 1 d . . . 
C10 C 0.56826(17) 0.59657(16) 0.84047(14) 0.0264(3) Uani 1 1 d . . . 
H10 H 0.5679(18) 0.6583(19) 0.8919(16) 0.031(5) Uiso 1 1 d . . . 
C11 C 0.51603(15) 0.63381(15) 0.73864(13) 0.0226(3) Uani 1 1 d . . . 
C12 C 0.46406(16) 0.76559(15) 0.70955(14) 0.0244(3) Uani 1 1 d . . . 
H12 H 0.4672(18) 0.8252(18) 0.7654(16) 0.030(5) Uiso 1 1 d . . . 
C13 C 0.41455(15) 0.80474(15) 0.61137(14) 0.0237(3) Uani 1 1 d . . . 
H13 H 0.4126(17) 0.7421(17) 0.5586(15) 0.024(5) Uiso 1 1 d . . . 
C14 C 0.36461(15) 0.93540(15) 0.57355(13) 0.0228(3) Uani 1 1 d . . . 
C15 C 0.36499(16) 1.03825(16) 0.63622(14) 0.0259(3) Uani 1 1 d . . . 
H15 H 0.3984(18) 1.0282(17) 0.7070(16) 0.028(5) Uiso 1 1 d . . . 
C16 C 0.31929(16) 1.16073(16) 0.59462(15) 0.0269(3) Uani 1 1 d . . . 
H16 H 0.3235(18) 1.2297(19) 0.6360(16) 0.031(5) Uiso 1 1 d . . . 
C17 C 0.27397(15) 1.18151(15) 0.48884(14) 0.0239(3) Uani 1 1 d . . . 
C18 C 0.27445(15) 1.07776(15) 0.42367(13) 0.0231(3) Uani 1 1 d . . . 
C19 C 0.31716(15) 0.95726(15) 0.46667(14) 0.0232(3) Uani 1 1 d . . . 
H19 H 0.3184(19) 0.8842(19) 0.4212(17) 0.034(5) Uiso 1 1 d . . . 
C20 C 0.2239(2) 1.40581(17) 0.50148(18) 0.0372(4) Uani 1 1 d . . . 
H20C H 0.163(2) 1.4178(19) 0.5752(18) 0.038(5) Uiso 1 1 d . . . 
H20B H 0.310(2) 1.4001(19) 0.5172(17) 0.039(6) Uiso 1 1 d . . . 
H20A H 0.187(2) 1.475(2) 0.4488(17) 0.037(5) Uiso 1 1 d . . . 
C21 C 0.95209(18) 0.18553(18) 1.49046(15) 0.0289(4) Uani 1 1 d . . . 
H21C H 1.0002(18) 0.2423(17) 1.4649(15) 0.025(5) Uiso 1 1 d . . . 
H21B H 0.864(2) 0.2378(19) 1.5222(16) 0.033(5) Uiso 1 1 d . . . 
H21A H 0.992(2) 0.126(2) 1.5466(17) 0.037(5) Uiso 1 1 d . . . 
C22 C 0.93355(17) -0.13351(15) 1.16071(14) 0.0259(3) Uani 1 1 d . . . 
H22B H 0.9780(17) -0.1273(16) 1.0847(15) 0.021(4) Uiso 1 1 d . . . 
H22A H 0.8386(18) -0.1105(16) 1.1552(14) 0.022(4) Uiso 1 1 d . . . 
C23 C 0.99252(17) -0.26436(15) 1.20855(15) 0.0270(4) Uani 1 1 d . . . 
H23B H 1.0844(18) -0.2805(17) 1.2177(15) 0.024(5) Uiso 1 1 d . . . 
H23A H 0.9481(18) -0.2654(18) 1.2840(17) 0.030(5) Uiso 1 1 d . . . 
C24 C 0.98198(18) -0.36703(16) 1.13176(16) 0.0309(4) Uani 1 1 d . . . 
H24B H 1.0241(18) -0.3619(18) 1.0535(17) 0.032(5) Uiso 1 1 d . . . 
H24A H 0.884(2) -0.348(2) 1.1251(18) 0.043(6) Uiso 1 1 d . . . 
C25 C 1.04140(17) -0.49310(16) 1.17868(16) 0.0312(4) Uani 1 1 d . . . 
C26 C 1.0900(2) -0.59137(18) 1.22242(18) 0.0381(4) Uani 1 1 d . . . 
H26 H 1.127(2) -0.669(2) 1.259(2) 0.061(7) Uiso 1 1 d . . . 
C27 C 0.25192(19) 1.00510(17) 0.24040(15) 0.0298(4) Uani 1 1 d . . . 
H27B H 0.3389(19) 0.9402(18) 0.2464(15) 0.028(5) Uiso 1 1 d . . . 
H27A H 0.184(2) 0.9639(19) 0.2593(17) 0.039(6) Uiso 1 1 d . . . 
C28 C 0.2492(2) 1.06153(18) 0.12210(16) 0.0333(4) Uani 1 1 d . . . 
H28A H 0.162(2) 1.125(2) 0.1137(17) 0.037(5) Uiso 1 1 d . . . 
H28B H 0.267(2) 0.995(2) 0.0660(18) 0.043(6) Uiso 1 1 d . . . 
C29 C 0.35483(19) 1.11841(18) 0.09988(15) 0.0316(4) Uani 1 1 d . . . 
H29B H 0.3367(19) 1.188(2) 0.1603(17) 0.038(5) Uiso 1 1 d . . . 
H29A H 0.441(2) 1.050(2) 0.1109(18) 0.045(6) Uiso 1 1 d . . . 
C30 C 0.36703(18) 1.17301(17) -0.01313(15) 0.0326(4) Uani 1 1 d . . . 
C31 C 0.3828(2) 1.21878(19) -0.10214(17) 0.0374(4) Uani 1 1 d . . . 
H31 H 0.398(2) 1.260(2) -0.173(2) 0.060(7) Uiso 1 1 d . . . 
 
loop_ 
 _atom_site_aniso_label 
 _atom_site_aniso_U_11 
 _atom_site_aniso_U_22 
 _atom_site_aniso_U_33 
 _atom_site_aniso_U_23 
 _atom_site_aniso_U_13 
 _atom_site_aniso_U_12 
B1 0.0327(10) 0.0207(9) 0.0242(9) 0.0032(7) -0.0074(7) -0.0059(8) 
F1 0.0449(7) 0.0463(7) 0.0568(7) 0.0259(6) -0.0220(6) -0.0246(6) 
F2 0.0470(7) 0.0313(6) 0.0321(6) -0.0016(4) -0.0017(5) 0.0013(5) 
O1 0.0512(8) 0.0196(6) 0.0290(6) 0.0033(5) -0.0179(6) -0.0045(5) 
O2 0.0430(7) 0.0204(6) 0.0239(6) 0.0036(4) -0.0124(5) -0.0049(5) 
O3 0.0376(7) 0.0172(6) 0.0359(7) 0.0076(5) -0.0101(5) -0.0077(5) 
O4 0.0310(6) 0.0250(6) 0.0235(6) 0.0040(4) -0.0112(5) -0.0064(5) 
O5 0.0356(7) 0.0184(6) 0.0288(6) 0.0050(4) -0.0140(5) -0.0060(5) 
O6 0.0369(7) 0.0217(6) 0.0243(6) 0.0054(4) -0.0095(5) -0.0068(5) 
C1 0.0282(8) 0.0190(8) 0.0277(8) 0.0044(6) -0.0062(6) -0.0074(7) 
C2 0.0293(8) 0.0231(8) 0.0260(8) 0.0009(6) -0.0077(7) -0.0095(7) 
C3 0.0210(7) 0.0256(8) 0.0224(7) 0.0049(6) -0.0054(6) -0.0077(6) 
C4 0.0240(8) 0.0196(8) 0.0262(8) 0.0043(6) -0.0053(6) -0.0059(6) 
C5 0.0257(8) 0.0211(8) 0.0235(8) 0.0024(6) -0.0064(6) -0.0077(6) 
C6 0.0236(8) 0.0221(8) 0.0243(8) 0.0051(6) -0.0060(6) -0.0075(6) 
C7 0.0278(8) 0.0244(8) 0.0231(8) 0.0043(6) -0.0061(6) -0.0085(7) 
C8 0.0281(8) 0.0230(8) 0.0244(8) 0.0044(6) -0.0072(6) -0.0078(7) 
C9 0.0237(8) 0.0231(8) 0.0227(8) 0.0033(6) -0.0032(6) -0.0079(6) 
C10 0.0339(9) 0.0212(8) 0.0270(8) 0.0047(6) -0.0098(7) -0.0116(7) 
C11 0.0221(7) 0.0214(8) 0.0241(8) 0.0034(6) -0.0030(6) -0.0079(6) 
C12 0.0261(8) 0.0211(8) 0.0268(8) 0.0050(6) -0.0070(6) -0.0085(7) 
C13 0.0242(8) 0.0216(8) 0.0246(8) 0.0037(6) -0.0026(6) -0.0077(6) 
C14 0.0207(7) 0.0210(8) 0.0248(8) 0.0056(6) -0.0027(6) -0.0056(6) 
C15 0.0264(8) 0.0263(9) 0.0251(8) 0.0050(6) -0.0067(6) -0.0088(7) 
C16 0.0284(8) 0.0236(8) 0.0300(9) 0.0014(7) -0.0055(7) -0.0103(7) 
C17 0.0219(8) 0.0189(8) 0.0290(8) 0.0069(6) -0.0016(6) -0.0059(6) 
C18 0.0214(7) 0.0232(8) 0.0232(8) 0.0045(6) -0.0032(6) -0.0060(6) 
C19 0.0244(8) 0.0202(8) 0.0238(8) 0.0034(6) -0.0032(6) -0.0064(6) 
C20 0.0489(12) 0.0194(9) 0.0435(11) 0.0044(8) -0.0089(9) -0.0117(8) 
C21 0.0313(9) 0.0299(9) 0.0237(8) 0.0001(7) -0.0089(7) -0.0071(8) 
C22 0.0316(9) 0.0205(8) 0.0244(8) 0.0023(6) -0.0071(7) -0.0069(7) 
C23 0.0293(9) 0.0206(8) 0.0288(9) 0.0042(6) -0.0051(7) -0.0058(7) 
C24 0.0322(9) 0.0239(9) 0.0360(10) 0.0045(7) -0.0099(8) -0.0078(7) 
C25 0.0311(9) 0.0251(9) 0.0385(10) 0.0020(7) -0.0064(7) -0.0108(7) 
C26 0.0409(11) 0.0250(10) 0.0469(11) 0.0067(8) -0.0080(9) -0.0095(8) 
C27 0.0392(10) 0.0254(9) 0.0275(9) 0.0054(7) -0.0103(7) -0.0132(8) 
C28 0.0459(11) 0.0322(10) 0.0280(9) 0.0050(7) -0.0160(8) -0.0183(9) 
C29 0.0371(10) 0.0321(10) 0.0267(9) 0.0035(7) -0.0078(7) -0.0127(8) 
C30 0.0373(10) 0.0289(9) 0.0310(9) -0.0009(7) -0.0062(7) -0.0103(8) 
C31 0.0468(11) 0.0345(10) 0.0308(10) 0.0037(8) -0.0047(8) -0.0143(9) 
 
_geom_special_details 
; 
 All esds (except the esd in the dihedral angle between two l.s. planes) 
 are estimated using the full covariance matrix.  The cell esds are taken 
 into account individually in the estimation of esds in distances, angles 
 and torsion angles; correlations between esds in cell parameters are only 
 used when they are defined by crystal symmetry.  An approximate (isotropic) 
 treatment of cell esds is used for estimating esds involving l.s. planes. 
; 
 
loop_ 
 _geom_bond_atom_site_label_1 
 _geom_bond_atom_site_label_2 
 _geom_bond_distance 
 _geom_bond_site_symmetry_2 
 _geom_bond_publ_flag 
B1 F2 1.368(2) . ? 
B1 F1 1.376(2) . ? 
B1 O2 1.477(2) . ? 
B1 O1 1.482(2) . ? 
O1 C9 1.308(2) . ? 
O2 C11 1.3034(19) . ? 
O3 C17 1.3606(18) . ? 
O3 C20 1.433(2) . ? 
O4 C3 1.3541(18) . ? 
O4 C21 1.435(2) . ? 
O5 C4 1.3667(19) . ? 
O5 C22 1.4310(19) . ? 
O6 C18 1.3655(18) . ? 
O6 C27 1.437(2) . ? 
C1 C6 1.386(2) . ? 
C1 C2 1.387(2) . ? 
C1 H1 0.966(18) . ? 
C2 C3 1.390(2) . ? 
C2 H2 0.941(19) . ? 
C3 C4 1.410(2) . ? 
C4 C5 1.377(2) . ? 
C5 C6 1.418(2) . ? 
C5 H5 0.987(19) . ? 
C6 C7 1.453(2) . ? 
C7 C8 1.345(2) . ? 
C7 H7 0.980(18) . ? 
C8 C9 1.443(2) . ? 
C8 H8 0.95(2) . ? 
C9 C10 1.380(2) . ? 
C10 C11 1.387(2) . ? 
C10 H10 0.93(2) . ? 
C11 C12 1.440(2) . ? 
C12 C13 1.340(2) . ? 
C12 H12 0.963(19) . ? 
C13 C14 1.458(2) . ? 
C13 H13 0.959(18) . ? 
C14 C15 1.390(2) . ? 
C14 C19 1.407(2) . ? 
C15 C16 1.392(2) . ? 
C15 H15 0.941(19) . ? 
C16 C17 1.384(2) . ? 
C16 H16 0.94(2) . ? 
C17 C18 1.411(2) . ? 
C18 C19 1.378(2) . ? 
C19 H19 0.99(2) . ? 
C20 H20C 1.02(2) . ? 
C20 H20B 0.98(2) . ? 
C20 H20A 0.99(2) . ? 
C21 H21C 0.995(19) . ? 
C21 H21B 0.99(2) . ? 
C21 H21A 0.96(2) . ? 
C22 C23 1.513(2) . ? 
C22 H22B 0.987(18) . ? 
C22 H22A 1.006(18) . ? 
C23 C24 1.530(2) . ? 
C23 H23B 0.994(18) . ? 
C23 H23A 0.97(2) . ? 
C24 C25 1.466(2) . ? 
C24 H24B 1.00(2) . ? 
C24 H24A 1.04(2) . ? 
C25 C26 1.184(3) . ? 
C26 H26 0.94(3) . ? 
C27 C28 1.521(2) . ? 
C27 H27B 0.994(19) . ? 
C27 H27A 1.02(2) . ? 
C28 C29 1.527(3) . ? 
C28 H28A 1.00(2) . ? 
C28 H28B 0.96(2) . ? 
C29 C30 1.470(2) . ? 
C29 H29B 1.02(2) . ? 
C29 H29A 1.01(2) . ? 
C30 C31 1.183(3) . ? 
C31 H31 0.98(2) . ? 
 
loop_ 
 _geom_angle_atom_site_label_1 
 _geom_angle_atom_site_label_2 
 _geom_angle_atom_site_label_3 
 _geom_angle 
 _geom_angle_site_symmetry_1 
 _geom_angle_site_symmetry_3 
 _geom_angle_publ_flag 
F2 B1 F1 110.69(15) . . ? 
F2 B1 O2 108.53(14) . . ? 
F1 B1 O2 108.48(14) . . ? 
F2 B1 O1 108.07(14) . . ? 
F1 B1 O1 108.34(14) . . ? 
O2 B1 O1 112.74(14) . . ? 
C9 O1 B1 121.89(13) . . ? 
C11 O2 B1 122.65(13) . . ? 
C17 O3 C20 117.86(14) . . ? 
C3 O4 C21 117.61(13) . . ? 
C4 O5 C22 117.45(12) . . ? 
C18 O6 C27 117.68(12) . . ? 
C6 C1 C2 121.25(15) . . ? 
C6 C1 H1 121.8(10) . . ? 
C2 C1 H1 116.9(10) . . ? 
C1 C2 C3 120.46(15) . . ? 
C1 C2 H2 120.3(11) . . ? 
C3 C2 H2 119.2(11) . . ? 
O4 C3 C2 125.44(15) . . ? 
O4 C3 C4 115.33(14) . . ? 
C2 C3 C4 119.23(14) . . ? 
O5 C4 C5 125.05(15) . . ? 
O5 C4 C3 115.08(13) . . ? 
C5 C4 C3 119.87(14) . . ? 
C4 C5 C6 121.06(15) . . ? 
C4 C5 H5 120.9(11) . . ? 
C6 C5 H5 118.0(11) . . ? 
C1 C6 C5 118.13(14) . . ? 
C1 C6 C7 123.26(15) . . ? 
C5 C6 C7 118.60(15) . . ? 
C8 C7 C6 126.59(16) . . ? 
C8 C7 H7 117.3(10) . . ? 
C6 C7 H7 116.0(10) . . ? 
C7 C8 C9 123.54(16) . . ? 
C7 C8 H8 120.7(11) . . ? 
C9 C8 H8 115.7(11) . . ? 
O1 C9 C10 121.03(14) . . ? 
O1 C9 C8 117.91(14) . . ? 
C10 C9 C8 121.06(15) . . ? 
C9 C10 C11 120.95(15) . . ? 
C9 C10 H10 119.8(12) . . ? 
C11 C10 H10 119.2(12) . . ? 
O2 C11 C10 120.43(14) . . ? 
O2 C11 C12 118.09(14) . . ? 
C10 C11 C12 121.47(15) . . ? 
C13 C12 C11 123.03(16) . . ? 
C13 C12 H12 121.2(11) . . ? 
C11 C12 H12 115.7(11) . . ? 
C12 C13 C14 126.49(16) . . ? 
C12 C13 H13 118.3(11) . . ? 
C14 C13 H13 115.2(11) . . ? 
C15 C14 C19 118.68(14) . . ? 
C15 C14 C13 123.33(14) . . ? 
C19 C14 C13 117.96(15) . . ? 
C14 C15 C16 120.94(15) . . ? 
C14 C15 H15 121.9(11) . . ? 
C16 C15 H15 117.1(11) . . ? 
C17 C16 C15 120.12(16) . . ? 
C17 C16 H16 119.3(12) . . ? 
C15 C16 H16 120.5(12) . . ? 
O3 C17 C16 125.35(15) . . ? 
O3 C17 C18 115.11(14) . . ? 
C16 C17 C18 119.54(14) . . ? 
O6 C18 C19 125.07(15) . . ? 
O6 C18 C17 115.01(13) . . ? 
C19 C18 C17 119.91(14) . . ? 
C18 C19 C14 120.76(15) . . ? 
C18 C19 H19 120.3(11) . . ? 
C14 C19 H19 118.9(11) . . ? 
O3 C20 H20C 109.6(12) . . ? 
O3 C20 H20B 112.1(12) . . ? 
H20C C20 H20B 111.1(17) . . ? 
O3 C20 H20A 101.8(12) . . ? 
H20C C20 H20A 109.9(16) . . ? 
H20B C20 H20A 112.0(17) . . ? 
O4 C21 H21C 111.3(10) . . ? 
O4 C21 H21B 110.5(12) . . ? 
H21C C21 H21B 109.0(15) . . ? 
O4 C21 H21A 103.5(12) . . ? 
H21C C21 H21A 113.4(16) . . ? 
H21B C21 H21A 109.1(16) . . ? 
O5 C22 C23 106.68(13) . . ? 
O5 C22 H22B 109.7(10) . . ? 
C23 C22 H22B 111.1(10) . . ? 
O5 C22 H22A 108.2(10) . . ? 
C23 C22 H22A 111.8(10) . . ? 
H22B C22 H22A 109.3(14) . . ? 
C22 C23 C24 111.51(14) . . ? 
C22 C23 H23B 109.0(10) . . ? 
C24 C23 H23B 110.5(10) . . ? 
C22 C23 H23A 108.3(11) . . ? 
C24 C23 H23A 110.1(12) . . ? 
H23B C23 H23A 107.3(15) . . ? 
C25 C24 C23 110.63(15) . . ? 
C25 C24 H24B 110.9(11) . . ? 
C23 C24 H24B 109.1(11) . . ? 
C25 C24 H24A 110.4(12) . . ? 
C23 C24 H24A 108.5(12) . . ? 
H24B C24 H24A 107.1(16) . . ? 
C26 C25 C24 176.0(2) . . ? 
C25 C26 H26 178.5(16) . . ? 
O6 C27 C28 106.09(14) . . ? 
O6 C27 H27B 108.5(11) . . ? 
C28 C27 H27B 109.3(11) . . ? 
O6 C27 H27A 110.8(11) . . ? 
C28 C27 H27A 113.3(11) . . ? 
H27B C27 H27A 108.7(16) . . ? 
C27 C28 C29 109.88(15) . . ? 
C27 C28 H28A 110.6(12) . . ? 
C29 C28 H28A 112.0(12) . . ? 
C27 C28 H28B 108.9(13) . . ? 
C29 C28 H28B 107.6(13) . . ? 
H28A C28 H28B 107.8(17) . . ? 
C30 C29 C28 116.18(15) . . ? 
C30 C29 H29B 108.4(11) . . ? 
C28 C29 H29B 107.5(12) . . ? 
C30 C29 H29A 108.2(12) . . ? 
C28 C29 H29A 108.6(12) . . ? 
H29B C29 H29A 107.6(16) . . ? 
C31 C30 C29 176.0(2) . . ? 
C30 C31 H31 176.5(15) . . ? 
 
_diffrn_measured_fraction_theta_max    0.982 
_diffrn_reflns_theta_full              27.58 
_diffrn_measured_fraction_theta_full   0.982 
_refine_diff_density_max    0.326 
_refine_diff_density_min   -0.208 
_refine_diff_density_rms    0.044 
 
#==== END


data_FO5960 
 
_audit_creation_method            SHELXL-97 
_chemical_name_systematic 
; 
 ? 
; 
_chemical_name_common             ? 
_chemical_melting_point           ? 
_chemical_formula_moiety          'C29 H27 B F2 O4'
_chemical_formula_sum             'C29 H27 B F2 O4' 
_chemical_formula_weight          488.32 
 
loop_ 
 _atom_type_symbol 
 _atom_type_description 
 _atom_type_scat_dispersion_real 
 _atom_type_scat_dispersion_imag 
 _atom_type_scat_source 
 'C'  'C'   0.0033   0.0016 
 'International Tables Vol C Tables 4.2.6.8 and 6.1.1.4' 
 'H'  'H'   0.0000   0.0000 
 'International Tables Vol C Tables 4.2.6.8 and 6.1.1.4' 
 'B'  'B'   0.0013   0.0007 
 'International Tables Vol C Tables 4.2.6.8 and 6.1.1.4' 
 'O'  'O'   0.0106   0.0060 
 'International Tables Vol C Tables 4.2.6.8 and 6.1.1.4' 
 'F'  'F'   0.0171   0.0103 
 'International Tables Vol C Tables 4.2.6.8 and 6.1.1.4' 
 
_symmetry_cell_setting            monoclinic
_symmetry_space_group_name_H-M    'C 2/c'
_symmetry_space_group_name_Hall   '-C 2yc'
 
loop_ 
 _symmetry_equiv_pos_as_xyz 
 'x, y, z' 
 '-x, y, -z+1/2' 
 'x+1/2, y+1/2, z' 
 '-x+1/2, y+1/2, -z+1/2' 
 '-x, -y, -z' 
 'x, -y, z-1/2' 
 '-x+1/2, -y+1/2, -z' 
 'x+1/2, -y+1/2, z-1/2' 
 
_cell_length_a                    10.7368(3) 
_cell_length_b                    16.3081(5) 
_cell_length_c                    14.5077(5) 
_cell_angle_alpha                 90 
_cell_angle_beta                  102.498(2) 
_cell_angle_gamma                 90 
_cell_volume                      2480.06(13) 
_cell_formula_units_Z             4 
_cell_measurement_temperature     133(2) 
_cell_measurement_reflns_used     8445 
_cell_measurement_theta_min       2.31
_cell_measurement_theta_max       27.10
 
_exptl_crystal_description        prism 
_exptl_crystal_colour             red-brown
_exptl_crystal_size_max           0.112 
_exptl_crystal_size_mid           0.102 
_exptl_crystal_size_min           0.088 
_exptl_crystal_density_meas       ? 
_exptl_crystal_density_diffrn     1.308 
_exptl_crystal_density_method     'not measured' 
_exptl_crystal_F_000              1024 
_exptl_absorpt_coefficient_mu     0.095 
_exptl_absorpt_correction_type    multi-scan 
_exptl_absorpt_correction_T_min   0.6783
_exptl_absorpt_correction_T_max   0.7456 
_exptl_absorpt_process_details    'SADABS, Bruker-AXS, 2002'
 
_exptl_special_details 
; 
 ? 
; 
 
_diffrn_ambient_temperature       133(2) 
_diffrn_radiation_wavelength      0.71073 
_diffrn_radiation_type            MoK\a 
_diffrn_radiation_source          'fine-focus sealed tube' 
_diffrn_radiation_monochromator   graphite 
_diffrn_measurement_device_type   KappaCCD 
_diffrn_measurement_method        'phi- + omega-scan'
_diffrn_detector_area_resol_mean  ? 
_diffrn_reflns_number             8445 
_diffrn_reflns_av_R_equivalents   0.0321 
_diffrn_reflns_av_sigmaI/netI     0.0276 
_diffrn_reflns_limit_h_min        -13 
_diffrn_reflns_limit_h_max        13 
_diffrn_reflns_limit_k_min        -20 
_diffrn_reflns_limit_k_max        19 
_diffrn_reflns_limit_l_min        -18 
_diffrn_reflns_limit_l_max        18 
_diffrn_reflns_theta_min          2.31 
_diffrn_reflns_theta_max          27.10 
_reflns_number_total              2741 
_reflns_number_gt                 2349 
_reflns_threshold_expression      >2sigma(I) 
 
_computing_data_collection        COLLECT 
_computing_cell_refinement        DENZO
_computing_data_reduction         DENZO
_computing_structure_solution     'SHELXS-97 (Sheldrick, 2008)' 
_computing_structure_refinement   'SHELXL-97 (Sheldrick, 2008)' 
_computing_molecular_graphics     SHELXTL/PC
_computing_publication_material   SHELXL-97
 
_refine_special_details 
; 
 Refinement of F^2^ against ALL reflections.  The weighted R-factor wR and 
 goodness of fit S are based on F^2^, conventional R-factors R are based 
 on F, with F set to zero for negative F^2^. The threshold expression of 
 F^2^ > 2sigma(F^2^) is used only for calculating R-factors(gt) etc. and is 
 not relevant to the choice of reflections for refinement.  R-factors based 
 on F^2^ are statistically about twice as large as those based on F, and R- 
 factors based on ALL data will be even larger. 
; 
 
_refine_ls_structure_factor_coef  Fsqd  
_refine_ls_matrix_type            full 
_refine_ls_weighting_scheme       calc  
_refine_ls_weighting_details 
 'calc w=1/[\s^2^(Fo^2^)+(0.0491P)^2^+2.5331P] where P=(Fo^2^+2Fc^2^)/3' 
_atom_sites_solution_primary      direct 
_atom_sites_solution_secondary    difmap 
_atom_sites_solution_hydrogens    difmap 
_refine_ls_hydrogen_treatment     refall
_refine_ls_extinction_method      none 
_refine_ls_extinction_coef        ? 
_refine_ls_number_reflns          2741 
_refine_ls_number_parameters      218 
_refine_ls_number_restraints      0 
_refine_ls_R_factor_all           0.0559 
_refine_ls_R_factor_gt            0.0456 
_refine_ls_wR_factor_ref          0.1189 
_refine_ls_wR_factor_gt           0.1127 
_refine_ls_goodness_of_fit_ref    1.067 
_refine_ls_restrained_S_all       1.067 
_refine_ls_shift/su_max           0.000 
_refine_ls_shift/su_mean          0.000 
 
loop_ 
 _atom_site_label 
 _atom_site_type_symbol 
 _atom_site_fract_x 
 _atom_site_fract_y 
 _atom_site_fract_z 
 _atom_site_U_iso_or_equiv 
 _atom_site_adp_type 
 _atom_site_occupancy 
 _atom_site_symmetry_multiplicity 
 _atom_site_calc_flag 
 _atom_site_refinement_flags 
 _atom_site_disorder_assembly 
 _atom_site_disorder_group 
B1 B 1.0000 0.69515(14) 0.7500 0.0276(5) Uani 1 2 d S . . 
F1 F 1.09706(10) 0.74296(6) 0.73090(7) 0.0400(3) Uani 1 1 d . . . 
O1 O 0.94707(11) 0.64450(6) 0.66631(7) 0.0285(3) Uani 1 1 d . . . 
O2 O 0.59540(10) 0.45574(7) 0.14262(8) 0.0301(3) Uani 1 1 d . . . 
C1 C 0.77175(13) 0.44919(9) 0.38948(10) 0.0233(3) Uani 1 1 d . . . 
H1 H 0.8103(15) 0.4096(10) 0.4328(12) 0.020(4) Uiso 1 1 d . . . 
C2 C 0.71242(14) 0.42081(10) 0.30121(11) 0.0251(3) Uani 1 1 d . . . 
H2 H 0.7159(15) 0.3662(11) 0.2903(12) 0.023(4) Uiso 1 1 d . . . 
C3 C 0.65635(14) 0.47701(10) 0.23145(10) 0.0256(3) Uani 1 1 d . . . 
C4 C 0.66065(14) 0.56053(10) 0.25124(11) 0.0274(3) Uani 1 1 d . . . 
H4 H 0.6177(18) 0.5969(12) 0.1964(14) 0.041(5) Uiso 1 1 d . . . 
C5 C 0.72004(14) 0.58762(10) 0.33940(11) 0.0268(3) Uani 1 1 d . . . 
H5 H 0.7220(18) 0.6467(14) 0.3545(14) 0.045(6) Uiso 1 1 d . . . 
C6 C 0.77680(13) 0.53276(9) 0.41117(10) 0.0231(3) Uani 1 1 d . . . 
C7 C 0.83654(14) 0.56496(9) 0.50290(10) 0.0235(3) Uani 1 1 d . . . 
H7 H 0.8347(17) 0.6239(11) 0.5077(13) 0.032(5) Uiso 1 1 d . . . 
C8 C 0.89218(14) 0.52318(9) 0.58071(10) 0.0227(3) Uani 1 1 d . . . 
H8 H 0.8962(16) 0.4666(12) 0.5799(13) 0.030(5) Uiso 1 1 d . . . 
C9 C 0.94799(13) 0.56407(9) 0.66785(10) 0.0210(3) Uani 1 1 d . . . 
C10 C 1.0000 0.52167(12) 0.7500 0.0224(4) Uani 1 2 d S . . 
H10 H 1.0000 0.4632(17) 0.7500 0.033(7) Uiso 1 2 d S . . 
C11 C 0.58069(16) 0.37053(10) 0.12232(11) 0.0293(3) Uani 1 1 d . . . 
H11B H 0.6613(16) 0.3416(10) 0.1251(11) 0.020(4) Uiso 1 1 d . . . 
H11A H 0.5393(17) 0.3449(11) 0.1688(14) 0.034(5) Uiso 1 1 d . . . 
C12 C 0.49563(16) 0.36113(11) 0.02481(11) 0.0318(4) Uani 1 1 d . . . 
H12B H 0.4140(18) 0.3906(11) 0.0220(13) 0.032(5) Uiso 1 1 d . . . 
H12A H 0.5428(19) 0.3860(12) -0.0216(15) 0.043(5) Uiso 1 1 d . . . 
C13 C 0.46757(19) 0.27029(12) 0.00234(13) 0.0391(4) Uani 1 1 d . . . 
H13B H 0.410(2) 0.2650(13) -0.0605(16) 0.054(6) Uiso 1 1 d . . . 
H13A H 0.552(2) 0.2440(14) 0.0003(17) 0.059(7) Uiso 1 1 d . . . 
C14 C 0.40817(18) 0.22950(10) 0.07251(13) 0.0383(4) Uani 1 1 d . . . 
C15 C 0.3626(2) 0.19880(12) 0.13072(16) 0.0479(5) Uani 1 1 d . . . 
H15 H 0.326(2) 0.1751(15) 0.1766(18) 0.066(7) Uiso 1 1 d . . . 
 
loop_ 
 _atom_site_aniso_label 
 _atom_site_aniso_U_11 
 _atom_site_aniso_U_22 
 _atom_site_aniso_U_33 
 _atom_site_aniso_U_23 
 _atom_site_aniso_U_13 
 _atom_site_aniso_U_12 
B1 0.0429(14) 0.0198(11) 0.0182(11) 0.000 0.0028(10) 0.000 
F1 0.0578(7) 0.0355(5) 0.0250(5) 0.0006(4) 0.0051(4) -0.0173(5) 
O1 0.0446(7) 0.0195(5) 0.0186(5) 0.0005(4) 0.0007(5) -0.0007(4) 
O2 0.0315(6) 0.0353(6) 0.0206(5) -0.0004(4) -0.0007(4) -0.0062(5) 
C1 0.0224(7) 0.0266(7) 0.0208(7) 0.0029(6) 0.0045(6) -0.0015(6) 
C2 0.0245(7) 0.0258(8) 0.0248(8) -0.0018(6) 0.0050(6) -0.0046(6) 
C3 0.0200(7) 0.0374(8) 0.0190(7) -0.0008(6) 0.0035(5) -0.0059(6) 
C4 0.0249(7) 0.0330(8) 0.0227(8) 0.0050(6) 0.0012(6) -0.0014(6) 
C5 0.0284(8) 0.0264(8) 0.0246(8) 0.0019(6) 0.0039(6) -0.0008(6) 
C6 0.0208(7) 0.0277(7) 0.0207(7) 0.0008(6) 0.0046(6) -0.0018(5) 
C7 0.0251(7) 0.0232(7) 0.0221(7) -0.0011(6) 0.0054(6) -0.0017(5) 
C8 0.0252(7) 0.0224(7) 0.0208(7) -0.0012(6) 0.0059(6) -0.0006(5) 
C9 0.0209(7) 0.0221(7) 0.0211(7) -0.0015(5) 0.0067(6) -0.0011(5) 
C10 0.0267(10) 0.0199(10) 0.0210(10) 0.000 0.0061(8) 0.000 
C11 0.0294(8) 0.0342(8) 0.0241(8) -0.0025(6) 0.0051(6) -0.0031(7) 
C12 0.0295(8) 0.0435(9) 0.0223(8) -0.0068(7) 0.0054(6) -0.0028(7) 
C13 0.0422(10) 0.0446(10) 0.0292(9) -0.0148(8) 0.0044(8) -0.0001(8) 
C14 0.0428(10) 0.0296(8) 0.0374(10) -0.0112(7) -0.0024(8) -0.0040(7) 
C15 0.0601(13) 0.0346(10) 0.0467(12) -0.0031(9) 0.0068(10) -0.0104(9) 
 
_geom_special_details 
; 
 All esds (except the esd in the dihedral angle between two l.s. planes) 
 are estimated using the full covariance matrix.  The cell esds are taken 
 into account individually in the estimation of esds in distances, angles 
 and torsion angles; correlations between esds in cell parameters are only 
 used when they are defined by crystal symmetry.  An approximate (isotropic) 
 treatment of cell esds is used for estimating esds involving l.s. planes. 
; 
 
loop_ 
 _geom_bond_atom_site_label_1 
 _geom_bond_atom_site_label_2 
 _geom_bond_distance 
 _geom_bond_site_symmetry_2 
 _geom_bond_publ_flag 
B1 F1 1.3768(16) . ? 
B1 F1 1.3768(16) 2_756 ? 
B1 O1 1.4767(16) . ? 
B1 O1 1.4767(16) 2_756 ? 
O1 C9 1.3119(18) . ? 
O2 C3 1.3581(18) . ? 
O2 C11 1.422(2) . ? 
C1 C2 1.381(2) . ? 
C1 C6 1.397(2) . ? 
C1 H1 0.933(17) . ? 
C2 C3 1.401(2) . ? 
C2 H2 0.907(18) . ? 
C3 C4 1.391(2) . ? 
C4 C5 1.373(2) . ? 
C4 H4 1.02(2) . ? 
C5 C6 1.408(2) . ? 
C5 H5 0.99(2) . ? 
C6 C7 1.445(2) . ? 
C7 C8 1.343(2) . ? 
C7 H7 0.964(18) . ? 
C8 C9 1.440(2) . ? 
C8 H8 0.924(18) . ? 
C9 C10 1.3864(17) . ? 
C10 C9 1.3864(17) 2_756 ? 
C10 H10 0.95(3) . ? 
C11 C12 1.516(2) . ? 
C11 H11B 0.979(16) . ? 
C11 H11A 0.978(19) . ? 
C12 C13 1.533(3) . ? 
C12 H12B 0.993(18) . ? 
C12 H12A 1.01(2) . ? 
C13 C14 1.472(3) . ? 
C13 H13B 0.99(2) . ? 
C13 H13A 1.01(2) . ? 
C14 C15 1.176(3) . ? 
C15 H15 0.93(3) . ? 
 
loop_ 
 _geom_angle_atom_site_label_1 
 _geom_angle_atom_site_label_2 
 _geom_angle_atom_site_label_3 
 _geom_angle 
 _geom_angle_site_symmetry_1 
 _geom_angle_site_symmetry_3 
 _geom_angle_publ_flag 
F1 B1 F1 111.01(19) . 2_756 ? 
F1 B1 O1 108.95(6) . . ? 
F1 B1 O1 107.99(6) 2_756 . ? 
F1 B1 O1 107.99(6) . 2_756 ? 
F1 B1 O1 108.95(6) 2_756 2_756 ? 
O1 B1 O1 111.97(17) . 2_756 ? 
C9 O1 B1 123.04(12) . . ? 
C3 O2 C11 117.08(12) . . ? 
C2 C1 C6 121.56(14) . . ? 
C2 C1 H1 116.1(10) . . ? 
C6 C1 H1 122.3(10) . . ? 
C1 C2 C3 119.38(14) . . ? 
C1 C2 H2 117.5(11) . . ? 
C3 C2 H2 123.0(11) . . ? 
O2 C3 C4 115.71(14) . . ? 
O2 C3 C2 124.18(14) . . ? 
C4 C3 C2 120.11(14) . . ? 
C5 C4 C3 119.71(14) . . ? 
C5 C4 H4 125.5(11) . . ? 
C3 C4 H4 114.8(11) . . ? 
C4 C5 C6 121.61(15) . . ? 
C4 C5 H5 120.3(12) . . ? 
C6 C5 H5 118.1(12) . . ? 
C1 C6 C5 117.64(14) . . ? 
C1 C6 C7 123.34(13) . . ? 
C5 C6 C7 119.02(14) . . ? 
C8 C7 C6 128.15(14) . . ? 
C8 C7 H7 117.2(11) . . ? 
C6 C7 H7 114.7(11) . . ? 
C7 C8 C9 121.86(13) . . ? 
C7 C8 H8 120.6(11) . . ? 
C9 C8 H8 117.5(11) . . ? 
O1 C9 C10 120.89(13) . . ? 
O1 C9 C8 116.60(12) . . ? 
C10 C9 C8 122.51(14) . . ? 
C9 C10 C9 120.18(18) 2_756 . ? 
C9 C10 H10 119.91(9) 2_756 . ? 
C9 C10 H10 119.91(9) . . ? 
O2 C11 C12 108.02(14) . . ? 
O2 C11 H11B 113.9(9) . . ? 
C12 C11 H11B 109.8(10) . . ? 
O2 C11 H11A 108.7(11) . . ? 
C12 C11 H11A 109.2(11) . . ? 
H11B C11 H11A 107.2(14) . . ? 
C11 C12 C13 110.31(15) . . ? 
C11 C12 H12B 109.7(11) . . ? 
C13 C12 H12B 109.2(10) . . ? 
C11 C12 H12A 107.1(12) . . ? 
C13 C12 H12A 110.4(11) . . ? 
H12B C12 H12A 110.1(15) . . ? 
C14 C13 C12 112.60(14) . . ? 
C14 C13 H13B 108.8(13) . . ? 
C12 C13 H13B 109.6(13) . . ? 
C14 C13 H13A 110.8(13) . . ? 
C12 C13 H13A 106.2(13) . . ? 
H13B C13 H13A 108.6(18) . . ? 
C15 C14 C13 177.79(19) . . ? 
C14 C15 H15 179.1(17) . . ? 
 
_diffrn_measured_fraction_theta_max    0.997 
_diffrn_reflns_theta_full              27.10 
_diffrn_measured_fraction_theta_full   0.997 
_refine_diff_density_max    0.432 
_refine_diff_density_min   -0.223 
_refine_diff_density_rms    0.042 
